# Supplementary material for: Anti-SARS-CoV-2 Antibody Level Is Associated with a History of COVID-19 Infection and mRNA Vaccination in Patients with Diabetes
Source: Vaccines (Basel). 2023 Aug 27;11(9):1424. doi: 10.3390/vaccines11091424 (PMC10536458; doi:10.3390/vaccines11091424)
Supplement: Supplementary file 1 [file vaccines-11-01424-s001.zip]

Archive with 1 entries (1 files):
- vaccines-2520718-supplementary.pdf
